# Supplementary material for: Identification of pararosaniline as a modifier of RNA splicing in Caenorhabditis elegans
Source: G3 (Bethesda). 2023 Oct 19;13(12):jkad241. doi: 10.1093/g3journal/jkad241 (PMC10700105; doi:10.1093/g3journal/jkad241)
Supplement: jkad241_Supplementary_Data [file jkad241_supplementary_data.zip]

Archive with 6 entries (6 files):
- Figure_S1_G3-2023-404511.pdf
- Figure_S2_G3-2023-404511.pdf
- Supplemental_Figure_Legends_G3-2023-404511.docx
- Table_S1_G3-2023-404511.xlsx
- Table_S2_G3-2023-404511.xlsx
- Table_S3_G3-2023-404511.xlsx
