# Supplementary material for: Identification of pararosaniline as a modifier of RNA splicing in Caenorhabditis elegans
Source: G3 (Bethesda). 2023 Oct 19;13(12):jkad241. doi: 10.1093/g3journal/jkad241 (PMC10700105; doi:10.1093/g3journal/jkad241)
Supplement: jkad241_Supplementary_Data [file jkad241_supplementary_data.zip › Table_S1_G3-2023-404511.xlsx]

## Sheet: Sheet1
Table 1. qPCR primers used in this study
Gene	Forward primer sequence	Reverse primer sequence
rpl-2	CTTTCCGCGACCCATACAA	CACGATGTTTCCGATTTGGAT
ret-1 exon 2	AAACTGGTGAGAGCGCAGAT	TCATGAGCAGCGACAATCTC
ret-1 exon 5/6	GATCTCAGGACGACGGATTC	GGTGCGTTGTCGTTGAAATA
ugt-37	CACCTGGAACCCTCTGAAAA	CCCCAATACAAATGCTTGCT
ugt-33	TTCTCGAAAGACATGCCTGA	GACGGGAATCAGCTAACAGC
ugt-9	TCATCATTCCTCATGCCAAA	TACAGCCGACATGAGTGGAA
fmo-2 (Lee et al., 2016b)	GGAACAAGCGTGTTGCTGT	GCCATAGAGAAGACCATGTCG
fmo-5	GGCAAGTCGTCGTCACACTA	CTTCCCACTTATTCGGACCA
sodh-2	TTAATTGGAGGGCATGAAGG	TGGCGGTCTATTCCGTAGTT
pgp-3	ACATCTCGGAGCAATTACCG	GGGCGAGTTGGATAAGTGAA
pgp-14	GGAGTAAGAACGGTGCAAGC	CCACAACCCAAGAAGGAGAA
pgp-1	CGTGGCAGAGCAAATGAATA	AATGCCATTCCGATTTTGTC
cyp-13A12	GGGCAGTATTTGGAGAACCA	CCCTTTGTTCCACTGCATTT
cyp-13B1	CAAGAGGAGCTCGATGGAAG	TGCGTGAATGTTGAATGGTT
cyp-32B1	TTTGGAGATGGCTTCGAGTT	TATCCGGATGCTCTTCTTGG
cyp-34A1	CACATCAATGGAGAGCGAGA	TTTTTGAATTTCCGCGTACC
gst-4	TCCGTCAATTCACTTCTTCCG	AAGAAATCATCACGGGCTGG
gst-12	ATTTCATCTTGCCGGAGTTCC	CAGGCATTTGACCCATTGG
gst-33	GCTGGACAAACTCCGGTAGA	TTCTCCTTAGCAGGGTCCAA
hsp-4	TTGCCGAATCCTACCTTGGT	CACAACGTTAAGTCCGGCAA
hsp-6	AGAGCCAAGTTCGAGCAGAT	GCGATTTGGGAGGACTTGAC
hsp-16.41	CCGTATTGGAGAAATGCTGATC	GAGAGACATCGAGTTGAACCGA
hsp-16.49	TGAGTTGTGATCAGCATTTCTC	GGATGAAATCACTGGATCTGTT
hsp-70	TTGGAATCGACTTGGGTACTACGT	GGCCGTAGTCTTGTTCCCTTCG
aly-2	CGCAGACAGTCATCTGGAAA	ATCGAGCTCTGCGTCAAGTT
bud-31	TTCTGCTTAACCGCCAAGTT	AGCAACCATGACATCCACAA
emb-4	CAGGCTCAACTGATTCGTGA	GTAGAGCCCAAGACGAGCAC
gldr-2	AATTGGGATGCCCATTGTTA	AGTCGAGCATTGCGTAACCT
hrp-2	ACTGAAGCCAAGACCGAAGA	CTCGTAGATTTCGCACACGA
lsm-4	GAGTTGAAGAACGGCGAGAC	TCACGAGATCGACCACTGTT
rbm-17	CCGAACCGGAAGTGATTAAA	CCACCACGAACTCCAGTTTT
rsp-3	CACTCCAAGACGGAGGTGAT	TTGCGAACAGCGTACTTGAC
sftb-1	GCAAATTTACCGATGGGAGA	GTTGGAGTGGCCATCAACTT
snr-1	GGCTGAAACCGTTGTGACTT	GAGACATTCCACGTGGTCCT
snr-2	GAGTGCGAGGAACACAGACA	GGCGAGTCTCACTGAATCGT
snrp-3	GGAAGACCAAGCACAGAAGC	CTCCTGGAAATCCGACTCCT
acs-19	TTCCCCGGTAGAATGGATGG	ACGTCATGTATCCAGCTGTAGT
F42A10.6	GGTCTGGTCATGGAATATGGC	TTCGGTTCAATTGGGCATGG
lys-1	GGATTCAGGTTACCTCCCCA	GTCAGTCCGTATTGCTTGGC
asp-5	GGACACCGGATCTTCAAACC	TTCCGTTGGCCTTGAAAGTC
cpr-1	ATTCAACTGCCTACGCCAAG	GCCTCAACTGGTCCATTAGC
T21H3.1	TTTTAACACTCTTGCCGCCC	GTAGGTGATGTAGGAGGCGG
vit-6	GGAGAAGTACGAAGGAGCTGA	CAACGGTGTAAAGGACCTCG
acs-1	AGCCCTTATCACACCACCTG	TGAGAGGTGGTGTCTGTCTTC
F53A9.8	TGATCATCACGACCACCACG	TGGTGTTGAGTTTTAGCGCA
dct-18	ACGATGAGAACAAGGAGCCA	ATCCGGGACAAACGAGTTCT
lmp-1	CGAAGGAGATTGCAACGGAG	TCCGTTCTCTGAGTGGTGAG
