# Supplementary material for: Identification of pararosaniline as a modifier of RNA splicing in Caenorhabditis elegans
Source: G3 (Bethesda). 2023 Oct 19;13(12):jkad241. doi: 10.1093/g3journal/jkad241 (PMC10700105; doi:10.1093/g3journal/jkad241)
Supplement: jkad241_Supplementary_Data [file jkad241_supplementary_data.zip › Table_S2_G3-2023-404511.xlsx]

## Sheet: Sheet1
DSSTox substance identifier	Preferred Name
DTXSID1041132	SU-5416
DTXSID7021233	FD&C Red 3
DTXSID40145904	6-Hydroxy-2-oxopyridinium chloride
DTXSID9022817	Carminic acid
DTXSID7044718	C.I. Acid Orange 156
DTXSID5025780	4-Nitroquinoline-1-oxide
DTXSID8021480	Doxorubicin
DTXSID70893481	Chelerythrine chloride
DTXSID3044590	2',4',5',7'-Tetrabromofluorescein
DTXSID1031090	D&C Red 28
DTXSID6020062	2-Amino-4-nitrophenol
DTXSID8044672	C.I. Food Red 11
DTXSID2041709	C.I. Acid Orange 8, monosodium salt
DTXSID6021082	C.I. Acid Orange 10
DTXSID1021247	C.I. Basic Red 9 monohydrochloride
