# Supplementary material for: Identification of pararosaniline as a modifier of RNA splicing in Caenorhabditis elegans
Source: G3 (Bethesda). 2023 Oct 19;13(12):jkad241. doi: 10.1093/g3journal/jkad241 (PMC10700105; doi:10.1093/g3journal/jkad241)
Supplement: jkad241_Supplementary_Data [file jkad241_supplementary_data.zip › Table_S3_G3-2023-404511.xlsx]

## Sheet: Figure 2
				95% mean confidence interval	# of subjects scored
	Median	Mean	P value
	Lifespan	Lifespan	vs 0.0 mM			# of
	(Days)	(Days)				censors
Trial 1
0.0 mM	16	15.98 ± 0.28		15.44 ~ 16.52	111	39
0.5 mM	11	12.07 ± 0.32	P<0.001	11.43 ~ 12.70	116	4
1.0 mM	13	12.66 ± 0.22	P<0.001	12.24 ~ 13.09	112	7
1.5 mM	9	10.15 ± 0.27	P<0.001	9.63 ~ 10.68	110	10
2.0 mM	4	3.04 ± 0.02	P<0.001	3.00 ~ 3.09	90	0
Trial 2
0.0 mM	18	17.93 ± 0.29		17.36 ~ 18.49	110	5
0.5 mM	12	12.83 ± 0.37	P<0.001	12.10 ~ 13.55	103	6
1.0 mM	11	11.47 ± 0.23	P<0.001	11.03 ~ 11.92	112	6
1.5 mM	12	11.41 ± 0.30	P<0.001	10.82 ~ 11.99	86	8
2.0 mM	4	3.00 ± 0	P<0.001	3.00 ~ 3.00	120	0
Trial 3
0.0 mM	16	16.88 ± 0.27		16.35 ~ 17.41	115	6
0.5 mM	11	11.52 ± 0.23	P<0.001	11.07 ~ 11.98	146	5
1.0 mM	11	11.12 ± 0.22	P<0.001	10.68 ~ 11.56	115	7
1.5 mM	11	11.11 ± 0.26	P<0.001	10.60 ~ 11.62	116	2
2.0 mM	4	3.23 ± 0.04	P<0.001	3.16 ~ 3.31	120	0

## Sheet: Figure 4
0.5 mM pararosaniline				95% mean confidence interval	# of subjects scored
	Median	Mean	P value
	Lifespan	Lifespan	vs 0.0 mM			# of
	(Days)	(Days)				censors
Trial 1
EV	13	13.41 ± 0.42		12.60 ~ 14.23	118	1
T19A6.4 (RNAi)	13	14.17 ± 0.5	0.2326	13.19 ~ 15.16	123	1
rpl-3 (RNAi)	16	16.05 ± 0.38	P<0.001	15.31 ~ 16.78	152	0
rps-28 (RNAi)	14	14.86 ± 0.4	0.0263	14.09 ~ 15.64	138	1
Trial 2
EV	14	13.79 ± 0.35		13.10 ~ 14.47	106	5
T19A6.4 (RNAi)	16	15.72 ± 0.44	P<0.001	14.86 ~ 16.59	119	0
rpl-3 (RNAi)	15	15.09 ± 0.19	0.0958	14.71 ~ 15.47	157	0
rps-28 (RNAi)	15	15.87 ± 0.33	P<0.001	15.22 ~ 16.52	137	5
Trial 3
EV	13	12.82 ± 0.43		11.97 ~ 13.66	100	12
T19A6.4 (RNAi)	14	14.76 ± 0.45	0.0034	13.88 ~ 15.63	104	12
rpl-3 (RNAi)	17	15.75 ± 0.37	P<0.001	15.00 ~ 16.45	103	4
rps-28 (RNAi)	13	12.56 ± 0.48	0.9482	11.62 ~ 13.51	97	7
1.0 mM pararosaniline				95% mean confidence interval	# of subjects scored
	Median	Mean	P value
	Lifespan	Lifespan	vs 0.0 mM			# of
	(Days)	(Days)				censors
Trial 1
EV	13	12.17 ± 0.45		11.30 ~ 13.05	127	1
T19A6.4 (RNAi)	17	16.80 ± 0.61	P<0.001	15.61 ~ 17.99	138	1
rpl-3 (RNAi)	18	18.01 ± 0.53	P<0.001	16.97 ~ 19.05	127	1
rps-28 (RNAi)	19	18.14 ± 0.63	P<0.001	16.90 ~ 19.38	114	2
Trial 2
EV	11	11.53 ± 0.42		10.71 ~ 12.35	131	0
T19A6.4 (RNAi)	17	16.95 ± 0.48	P<0.001	16.01 ~ 17.89	109	0
rpl-3 (RNAi)	19	17.90 ± 0.43	P<0.001	17.05 ~ 18.75	108	0
rps-28 (RNAi)	16	16.42 ± 0.35	P<0.001	15.74 ~ 17.09	130	0
Trial 3
EV	8	9.30 ± 0.39		8.54 ~ 10.07	141	3
T19A6.4 (RNAi)	14	14.12 ± 0.57	P<0.001	13.01 ~ 15.23	70	6
rpl-3 (RNAi)	15	15.09 ± 0.53	P<0.001	14.04 ~ 16.13	105	0
rps-28 (RNAi)	13	12.87 ± 0.56	P<0.001	11.77 ~ 13.96	108	3
1.5 mM pararosaniline				95% mean confidence interval	# of subjects scored
	Median	Mean	P value
	Lifespan	Lifespan	vs 0.0 mM			# of
	(Days)	(Days)				censors
Trial 1
EV	7	7.14 ± 0.19		6.77 ~ 7.51	113	1
T19A6.4 (RNAi)	18	17.41 ± 0.64	P<0.001	16.15 ~ 18.66	113	0
rpl-3 (RNAi)	21	19.43 ± 0.59	P<0.001	18.26 ~ 20.59	145	0
rps-28 (RNAi)	16	15.70 ± 0.52	P<0.001	14.67 ~ 16.73	117	1
Trial 2
EV	7	8.03 ± 0.30		7.44 ~ 8.61	113	0
T19A6.4 (RNAi)	18	17.29 ± 0.42	P<0.001	16.47 ~ 18.10	140	0
rpl-3 (RNAi)	19	17.93 ± 0.31	P<0.001	17.32 ~ 18.54	116	0
rps-28 (RNAi)	18	17.76 ± 0.38	P<0.001	17.00 ~ 18.51	90	0
Trial 3
EV	8	8.15 ± 0.26		7.65 ~ 8.65	133	1
T19A6.4 (RNAi)	13	15.07 ± 0.59	P<0.001	13.92 ~ 16.22	93	1
rpl-3 (RNAi)	14	14.56 ± 0.52	P<0.001	13.53 ~ 15.59	84	0
rps-28 (RNAi)	12	12.68 ± 0.59	P<0.001	11.53 ~ 13.83	108	3
2.0 mM pararosaniline				95% mean confidence interval	# of subjects scored
	Median	Mean	P value
	Lifespan	Lifespan	vs 0.0 mM			# of
	(Days)	(Days)				censors
Trial 1
EV	5	5.81 ± 0.23		5.37 ~ 6.25	115	1
T19A6.4 (RNAi)	13	13.20 ± 0.38	P<0.001	12.46 ~ 13.95	115	1
rpl-3 (RNAi)	13	12.55 ± 0.34	P<0.001	11.88 ~ 13.22	108	2
rps-28 (RNAi)	13	13.39 ± 0.38	P<0.001	12.65 ~ 14.13	103	0
Trial 2
EV	5	5.39 ± 0.22		4.96 ~ 5.83	104	0
T19A6.4 (RNAi)	15	13.97 ± 0.57	P<0.001	12.86 ~ 15.08	72	0
rpl-3 (RNAi)	17	15.76 ± 0.38	P<0.001	15.01 ~ 16.51	122	0
rps-28 (RNAi)	13	13.83 ± 0.46	P<0.001	12.93 ~ 14.74	102	0
Trial 3
EV	6	7.09 ± 0.35		6.41 ~ 7.78	101	4
T19A6.4 (RNAi)	9	11.64 ± 0.58	P<0.001	10.51 ~ 12.77	85	3
rpl-3 (RNAi)	9	11.31 ± 0.59	P<0.001	10.15 ~ 12.47	77	0
rps-28 (RNAi)	10	9.62 ± 0.47	P<0.001	8.70 ~ 10.53	114	4
